# Supplementary material for: Large-Scale Survey of Intraspecific Fitness and Cell Morphology Variation in a Protoploid Yeast Species
Source: G3 (Bethesda). 2016 Feb 16;6(4):1063–71. doi: 10.1534/g3.115.026682 (PMC4825641; doi:10.1534/g3.115.026682)
Supplement: Supplemental Material [file supp_g3.115.026682_TableS3.xlsx]

## Sheet: fig2Ctab151105
PCa	IDb	Loadingc	P valued	Descriptione
PC1a	D127_A	0.95807	4.41777e-15	Distance_between_nuclear_brightest_point_and_cell_tip
PC1a	C12-1_A	0.954098	1.34031e-14	Whole_cell_outline_length
PC1a	C11-1_A	0.953049	1.76741e-14	Whole_cell_size
PC1a	C101_A1B	0.945327	1.13695e-13	Whole_cell_size
PC1a	C103_A	0.936704	6.76563e-13	Long_axis_length_in_whole_cell
PC1a	C101_C	0.93349	1.23459e-12	Whole_cell_size
PC1a	C102_A1B	0.932599	1.45099e-12	Whole_cell_outline_length
PC1a	C104_A1B	0.931817	1.66894e-12	Short_axis_length_in_mother
PC1a	C11-1_C	0.928239	3.10139e-12	Mother_cell_size
PC1a	C104_C	0.927969	3.24573e-12	Short_axis_length_in_mother
PC1a	D102_A	0.922298	8.11183e-12	Distance_between_nuclear_gravity_center_and_mother_tip
PC1a	D135_A	0.922198	8.23885e-12	Distance_between_nuclear_brightest_point_and_cell_center
PC1a	C11-1_A1B	0.918188	1.51041e-11	Mother_cell_size
PC1a	C102_C	0.91206	3.60146e-11	Whole_cell_outline_length
PC1a	C12-1_C	0.90771	6.42924e-11	Mother_cell_outline_length
PC1a	C104_A	0.905022	9.06848e-11	Short_axis_length_in_whole_cell
PC1a	C103_C	0.899233	1.83953e-10	Long_axis_length_in_mother
PC1a	C128_C	0.895532	2.82881e-10	Distance_between_middle_point_of_neck_and_mother_hip
PC1a	C12-1_A1B	0.895141	2.9575e-10	Mother_cell_outline_length
PC1a	C108_A1B	0.894475	3.18932e-10	Short_axis_length_in_bud
PC1a	C112_C	0.893796	3.44244e-10	Distance_between_middle_point_of_neck_and_mother_center
PC1a	D185_C	0.893626	3.5083e-10	Total_length_of_two_straight_segments_D11-1C4-1_and_D11-2C4-1
PC1a	D129_A1B	0.892701	3.88933e-10	Distance_between_nuclear_brightest_point_and_mother_tip
PC1a	D142_A1B	0.888832	5.92635e-10	Distance_between_nuclear_brightest_point_and_mother_hip
PC1a	C103_A1B	0.888434	6.18364e-10	Long_axis_length_in_mother
PC1a	C112_A1B	0.887652	6.71808e-10	Distance_between_middle_point_of_neck_and_mother_center
PC1a	C11-2_C	0.886841	7.31642e-10	Bud_cell_size
PC1a	D104_A1B	0.884961	8.89592e-10	Distance_between_nuclear_gravity_center_and_mother_tip
PC1a	C128_A1B	0.883148	1.07067e-09	Distance_between_middle_point_of_neck_and_mother_hip
PC1a	D126_A1B	0.877558	1.86079e-09	Distance_between_nuclear_gravity_center_and_mother_hip
PC1a	D135_C	0.871229	3.37169e-09	Distance_between_nuclear_brightest_point_in_mother_and_mother_center
PC1a	D186_C	0.859217	9.60489e-09	Total_length_of_two_straight_segments_D12-1C4-1_and_D12-2C4-1
PC1a	C12-2_C	0.8575	1.10682e-08	Bud_cell_outline_length
PC1a	C108_C	0.856923	1.16038e-08	Short_axis_length_in_bud
PC1a	C107_C	0.847602	2.42206e-08	Long_axis_length_in_bud
PC1a	D136_A1B	0.841303	3.87633e-08	Distance_between_nuclear_brightest_point_and_mother_center
PC1a	D145_A1B	0.812679	2.61278e-07	Distance_between_nuclear_outline_point_D7_and_mother_hip
PC1a	C11-2_A1B	0.811284	2.8437e-07	Bud_cell_size
PC1a	C109_C	0.77575	1.99634e-06	Neck_width
PC1a	D118_A1B	0.773005	2.28694e-06	Distance_between_nuclear_gravity_center_and_mother_center
PC1a	D117_A	0.770513	2.58306e-06	Distance_between_nuclear_gravity_center_and_cell_center
PC1a	C109_A1B	0.741267	9.72169e-06	Neck_width
PC1b	D103_C	0.861515	7.92125e-09	Distance_between_nuclear_gravity_center_in_mother_and_mother_tip
PC1b	D125_C	0.843393	3.32395e-08	Distance_between_nuclear_gravity_center_in_mother_and_mother_hip
PC1b	D128_C	0.842548	3.5381e-08	Distance_between_nuclear_brightest_point_in_mother_and_mother_tip
PC1b	D141_C	0.82847	9.51962e-08	Distance_between_nuclear_brightest_point_in_mother_and_mother_hip
PC1b	D145_C	0.809944	3.08258e-07	Distance_between_nuclear_outline_point_D7_in_mother_and_mother_hip
PC1c	D121_C	0.954774	1.11748e-14	Distance_between_nuclear_gravity_center_in_bud_and_bud_tip
PC1c	D139_C	0.921883	8.65044e-12	Distance_between_nuclear_brightest_point_in_bud_and_bud_tip
PC1c	D146_C	0.919897	1.17114e-11	Distance_between_nuclear_outline_point_D8_in_bud_and_bud_tip
PC1c	DCV109_C	0.758286	4.59693e-06	Coefficient_of_variaction_of_distance_between_nuclear_gravity_center_in_bud_and_middle_point_of_neck
PC2a	D17-3_A1B	0.863647	6.60431e-09	Nuclear_fitness_for_ellipse
PC2a	DCV147_C	0.852322	1.67907e-08	Coefficient_of_variaction_of_relative_distance_of_nuclear_gravity_center_in_mother_to_mother_center
PC2a	DCV181_A1B	0.849885	2.0319e-08	Coefficient_of_variaction_of_nuclear_minimum_radius
PC2a	D123_C	0.813032	2.55716e-07	Ratio_of_D121_to_C107
PC2a	DCV117_C	0.806304	3.82587e-07	Coefficient_of_variaction_of_distance_between_nuclear_gravity_center_in_mother_and_mother_center
PC2a	D175_A1B	0.78204	1.45164e-06	Maximal_distance_between_nuclear_gravity_center_and_nuclear_outline
PC2a	D178_A1B	0.746719	7.69652e-06	Nuclear_long_axis_length
PC2a	D147_C	-0.753699	5.65821e-06	Relative_distance_of_nuclear_gravity_center_in_mother_to_mother_center
PC2a	D113_C	-0.858675	1.00469e-08	Ratio_of_D109_to_C107
PC2a	D153_C	-0.885835	8.12638e-10	Mobility_of_nucleus_in_bud
PC2b	DCV165_A1B	0.75845	4.56246e-06	Coefficient_of_variaction_of_angle_between_D3-1D4-1_and_C1C4-1_or_between_D3-3D4-3_and_C1C4-1
PC2b	D161_A1B	-0.728552	1.64058e-05	Angle_between_D3-1D4-1_and_C1-1C1-2_or_between_D3-3D4-3_and_C1-1C1-2
PC2b	D165_A1B	-0.735865	1.2186e-05	Angle_between_D3-1D4-1_and_C1C4-1_or_between_D3-3D4-3_and_C1C4-1
PC2c	DCV147_A	0.817035	1.99674e-07	Coefficient_of_variaction_of_relative_distance_of_nuclear_gravity_center_to_cell_center
PC2c	DCV117_A	0.788514	1.03437e-06	Coefficient_of_variaction_of_distance_between_nuclear_gravity_center_and_cell_center
PC2d	DCV144_C	0.739733	1.03718e-05	Coefficient_of_variaction_of_distance_between_nuclear_outline_point_D6-2_in_bud_and_middle_point_of_neck
PC3a	CCV12-1_A	-0.793303	7.98914e-07	Coefficient_of_variaction_of_whole_cell_outline_length
PC3a	CCV11-1_A	-0.810781	2.93138e-07	Coefficient_of_variaction_of_whole_cell_size
PC3a	CCV104_A	-0.816312	2.089e-07	Coefficient_of_variaction_of_short_axis_length_in_whole_cell
PC3b	C115_A1B	-0.72611	1.80812e-05	Mother_axis_ratio
PC3b	C115_A	-0.736652	1.17951e-05	Whole_cell_axis_ratio
PC3b	C115_C	-0.749063	6.94873e-06	Mother_axis_ratio
aPC groups for morphological traits
bIdentifier of morphological traits
cGreen and red boxes indicate negative and positive PC loading values.
dSignificance of PC loadings
eFull descriptions and definitions of the morphological traits are provided previously (Ohya et al., 2005, PNAS).
